# Supplementary material for: Structural and computational design of a SARS-CoV-2 spike antigen with improved expression and immunogenicity
Source: Sci Adv. 2023 Jun 7;9(23):eadg0330. doi: 10.1126/sciadv.adg0330 (PMC10246912; doi:10.1126/sciadv.adg0330)
Supplement: Supplementary file 2 — Data S1 and S2 [file sciadv.adg0330_data_s1_and_s2.zip]

Archive with 2 entries (2 files):
- adg0330_Data_S1.xlsx
- adg0330_Data_S2.xlsx
