# Supplementary material for: Structural and computational design of a SARS-CoV-2 spike antigen with improved expression and immunogenicity
Source: Sci Adv. 2023 Jun 7;9(23):eadg0330. doi: 10.1126/sciadv.adg0330 (PMC10246912; doi:10.1126/sciadv.adg0330)
Supplement: Supplementary file 2 — Data S1 and S2 [file sciadv.adg0330_data_s1_and_s2.zip › adg0330_Data_S2.xlsx]

## Sheet: Sheet1
		Sequence
S-2P		AYTNSFTRGVYYPDKVFRSSVLHSTQDLFLPFFSNVTWFHAIHVSGTNGTKRFDNPVLPFNDGVYFASTEKSNIIRGWIFGTTLDSKTQSLLIVNNATNVVIKVCEFQFCNDPFLGVYYHKNNKSWMESEFRVYSSANNCTFEYVSQPFLMDLEGKQGNFKNLREFVFKNIDGYFKIYSKHTPINLVRDLPQGFSALEPLVDLPIGINITRFQTLLALHRSYLTPGDSSSGWTAGAAAYYVGYLQPRTFLLKYNENGTITDAVDCALDPLSETKCTLKSFTVEKGIYQTSNFRVQPTESIVRFPNITNLCPFGEVFNATRFASVYAWNRKRISNCVADYSVLYNSASFSTFKCYGVSPTKLNDLCFTNVYADSFVIRGDEVRQIAPGQTGKIADYNYKL…
Design 1	Full ectodomain	AYTNSFRRGVYYPDKVFRSNVLHLTQDLFLPFFSNVTWFHAINVSGTNGTKRFDNPVLPFNDGVYFAATEKSNIIRGWIFGSTLDSKTQTLLIVNNGTNVVIRVCEFNFCEDPFLGVYYHKNNKSWLESGFHVYDSANNCTFEYVSHPFIMDLEGDSGNFKHLREFIFKNIDGWFHIYSSHTPINLVTDLPAGFSALELLVDLPIGINITRFQILLALHRSYLTPGDSRSGWTRGAAVYYVGYLQPRTFLLKYNENGTITDAVDCALDPLAETKCTLKSFTVEKGIYQTSNFRVRPTESIVRFPNITNLCDFSEVFNATRFASVYAWNRKRISNCVADYSSLYNSTSFSTFHCYGVDPKKLNDLCFTNVYADSFVIRGDEVRQLAPGQTGEIADYNYKL…
Design 2	Full ectodomain	AYTNSFTRGVYYPDKVFRSNVLHLTQDLFLPFFSNVTWFHAINVSGTNGTKRFDNPVLPFNDGVYFASTEKSNIIRGWIFGTTLDSKTQSLLIVNNGTNVVIRVCEFNFCENPFLGVYYHKNNKSWMESGFHVYTSANNCTFEYVSHPFIMDLEGDSGNFKHLREFIFKNIDGWFHIYSKHTPINLVTDLPAGFSALELLVDLPIGINITRFQILLALHRSYLTPGDSRSGWTRGAAVYYVGYLQPRTFLLKYNENGTITDAVDCALDPLAETKCTLKSFTVEKGIYQTSNFRVQPTESIVRFPNITNLCDFSEVFNATRFASVYAWNRKRISNCVADYSSLYNSTSFSTFKCYGVDPTKLNDLCFTNVYADSFVIRGDEVRQLAPGQTGEIADYNYKL…
Design 3	Full ectodomain	AYTNSFTRGVYYPDKVFRSNVLHLTQDLFLPFFSNVTWFHAIHVSGTNGTKRFDNPVLPFNDGVYFASTEKSNIIRGWIFGTTLDSKTQSLLIVNNGTNVVIRVCEFQFCEDPFLGVYYHKNNKSWMESGFHVYSSANNCTFEYVSQPFLMDLEGDSGNFKNLREFIFKNIDGWFHIYSKHTPINLVRDLPEGFSALEPLVDLPIGINITRFQILLALHRSYLTPGDSRSGWTRGAAAYYVGYLQPRTFLLKYNENGTITDAVDCALDPLSETKCTLKSFTVEKGIYQTSNFRVQPTESIVRFPNITNLCDFDEVFNATRFASVYAWNRKRISNCVADYSVLYNSTSFSTFWCYGVSPTKLNDLCFTNVYADSFVIRGDEVRQLAPGQTGEIADYNYKL…
Design 4	Full ectodomain	AYTNSFTRGVYYPDKVFRSNVLHLTQDLFLPFFSNVTWFHAIHVSGTNGTKRFDNPVLPFNDGVYFASTEKSNIIRGWIFGTTLDSKTQSLLIVNNATNVVIKVCEFQFCEDPFLGVYYHKNNKSWMESEFHVYSSANNCTFEYVSQPFLMDLEGKQGNFKNLREFVFKNIDGYFKIYSKHTPINLVRDLPEGFSALEPLVDLPIGINITRFQILLALHRSYLTPGDSRSGWTAGAAAYYVGYLQPRTFLLKYNENGTITDAVDCALDPLSETKCTLKSFTVEKGIYQTSNFRVQPTESIVRFPNITNLCDFDEVFNATRFASVYAWNRKRISNCVADYSVLYNSTSFSTFKCYGVSPTKLNDLCFTNVYADSFVIRGDEVRQLAPGQTGEIADYNYKL…
Design 5	Full ectodomain	AYTNSFTRGVYYPDKVFRSNVLHLTQDLFLPFFSNVTWFHAIHVSGTNGTKRFDNPVLPFNDGVYFASTEKSNIIRGWIFGTTLDSKTQSLLIVNNATNVVIKVCEFQFCEDPFLGVYYHKNNKSWMESEFHVYSSANNCTFEYVSQPFLMDLEGKQGNFKNLREFVFKNIDGYFKIYSKHTPINLVRDLPQGFSALEPLVDLPIGINITRFQILLALHRSYLTPGDSSSGWTAGAAAYYVGYLQPRTFLLKYNENGTITDAVDCALDPLSETKCTLKSFTVEKGIYQTSNFRVQPTESIVRFPNITNLCDFSEVFNATRFASVYAWNRKRISNCVADYSVLYNSTSFSTFKCYGVSPTKLNDLCFTNVYADSFVIRGDEVRQLAPGQTGKIADYNYKL…
Design 6	NTD + S2	AYTNSFRRGVYYPDKIFRSNVLHLTQDLFLPFFSNVTWFHAINVSGTNGTKRFDNPVLPFNDGVYFAATEKNNIIRGWIFGSTLDSKTQTLLIVNNGTNIVIRVCEFNFCENPFLGVYYHKNNKSWSESGFHVYDSANNCTFEYVSHPFIMDLEGDSGNFKHLREFIFKNIDGWFLIYSSHTPINLVTDLPAGFSALELLVDLPIGINITRFQILLALHRSYLTPGDSRSGWTRGAAVYYVGYLQPRTFLLKYDENGTITDAVDCALDPLAETKCTLKSFTVEKGIYQTSNFRVRPTESIVRFPNITNLCPFGEVFNATRFASVYAWNRKRISNCVADYSVLYNSASFSTFKCYGVSPTKLNDLCFTNVYADSFVIRGDEVRQIAPGQTGKIADYNYKL…
Design 7	NTD + S2	AYTNSFTRGVYYPDKVFRSNVLHLTQDLFLPFFSNVTWFHAINVSGTNGTKRFDNPVLPFNDGVYFASTEKSNIIRGWIFGTTLDSKTQSLLIVNNGTNVVIRVCEFNFCENPFLGVYYHKNNKSWMESGFHVYTSANNCTFEYVSHPFIMDLEGDSGNFKHLREFIFKNIDGWFKIYSKHTPINLVTDLPAGFSALELLVDLPIGINITRFQILLALHRSYLTPGDSRSGWTRGAAVYYVGYLQPRTFLLKYNENGTITDAVDCALDPLAETKCTLKSFTVEKGIYQTSNFRVQPTESIVRFPNITNLCPFGEVFNATRFASVYAWNRKRISNCVADYSVLYNSASFSTFKCYGVSPTKLNDLCFTNVYADSFVIRGDEVRQIAPGQTGKIADYNYKL…
Design 8	NTD + S2	AYTNSFTRGVYYPDKVFRSNVLHLTQDLFLPFFSNVTWFHAIHVSGTNGTKRFDNPVLPFNDGVYFASTEKSNIIRGWIFGTTLDSKTQSLLIVNNGTNVVIRVCEFNFCEDPFLGVYYHKNNKSWMESGFHVYSSANNCTFEYVSQPFLMDLEGDSGNFKNLREFIFKNIDGWFHIYSKHTPINLVRDLPEGFSALEPLVDLPIGINITRFQILLALHRSYLTPGDSRSGWTRGAAVYYVGYLQPRTFLLKYNENGTITDAVDCALDPLAETKCTLKSFTVEKGIYQTSNFRVQPTESIVRFPNITNLCPFGEVFNATRFASVYAWNRKRISNCVADYSVLYNSASFSTFKCYGVSPTKLNDLCFTNVYADSFVIRGDEVRQIAPGQTGKIADYNYKL…
Design 9	NTD + S2	AYTNSFTRGVYYPDKVFRSNVLHLTQDLFLPFFSNVTWFHAIHVSGTNGTKRFDNPVLPFNDGVYFASTEKSNIIRGWIFGTTLDSKTQSLLIVNNATNVVIKVCEFQFCEDPFLGVYYHKNNKSWMESEFHVYSSANNCTFEYVSQPFLMDLEGKQGNFKNLREFVFKNIDGYFHIYSKHTPINLVRDLPEGFSALEPLVDLPIGINITRFQILLALHRSYLTPGDSRSGWTAGAAAYYVGYLQPRTFLLKYNENGTITDAVDCALDPLSETKCTLKSFTVEKGIYQTSNFRVQPTESIVRFPNITNLCPFGEVFNATRFASVYAWNRKRISNCVADYSVLYNSASFSTFKCYGVSPTKLNDLCFTNVYADSFVIRGDEVRQIAPGQTGKIADYNYKL…
Design 10	NTD + S2	AYTNSFTRGVYYPDKVFRSNVLHLTQDLFLPFFSNVTWFHAIHVSGTNGTKRFDNPVLPFNDGVYFASTEKSNIIRGWIFGTTLDSKTQSLLIVNNATNVVIKVCEFQFCEDPFLGVYYHKNNKSWMESEFHVYSSANNCTFEYVSQPFLMDLEGKQGNFKNLREFVFKNIDGYFKIYSKHTPINLVRDLPQGFSALEPLVDLPIGINITRFQILLALHRSYLTPGDSSSGWTAGAAAYYVGYLQPRTFLLKYNENGTITDAVDCALDPLSETKCTLKSFTVEKGIYQTSNFRVQPTESIVRFPNITNLCPFGEVFNATRFASVYAWNRKRISNCVADYSVLYNSASFSTFKCYGVSPTKLNDLCFTNVYADSFVIRGDEVRQIAPGQTGKIADYNYKL…
Design 11	S2 domain	AYTNSFTRGVYYPDKVFRSSVLHSTQDLFLPFFSNVTWFHAIHVSGTNGTKRFDNPVLPFNDGVYFASTEKSNIIRGWIFGTTLDSKTQSLLIVNNATNVVIKVCEFQFCNDPFLGVYYHKNNKSWMESEFRVYSSANNCTFEYVSQPFLMDLEGKQGNFKNLREFVFKNIDGYFKIYSKHTPINLVRDLPQGFSALEPLVDLPIGINITRFQTLLALHRSYLTPGDSSSGWTAGAAAYYVGYLQPRTFLLKYNENGTITDAVDCALDPLSETKCTLKSFTVEKGIYQTSNFRVQPTESIVRFPNITNLCPFGEVFNATRFASVYAWNRKRISNCVADYSVLYNSASFSTFKCYGVSPTKLNDLCFTNVYADSFVIRGDEVRQIAPGQTGKIADYNYKL…
Design 12	S2 domain	AYTNSFTRGVYYPDKVFRSSVLHSTQDLFLPFFSNVTWFHAIHVSGTNGTKRFDNPVLPFNDGVYFASTEKSNIIRGWIFGTTLDSKTQSLLIVNNATNVVIKVCEFQFCNDPFLGVYYHKNNKSWMESEFRVYSSANNCTFEYVSQPFLMDLEGKQGNFKNLREFVFKNIDGYFKIYSKHTPINLVRDLPQGFSALEPLVDLPIGINITRFQTLLALHRSYLTPGDSSSGWTAGAAAYYVGYLQPRTFLLKYNENGTITDAVDCALDPLSETKCTLKSFTVEKGIYQTSNFRVQPTESIVRFPNITNLCPFGEVFNATRFASVYAWNRKRISNCVADYSVLYNSASFSTFKCYGVSPTKLNDLCFTNVYADSFVIRGDEVRQIAPGQTGKIADYNYKL…
Design 13	S2 domain	AYTNSFTRGVYYPDKVFRSSVLHSTQDLFLPFFSNVTWFHAIHVSGTNGTKRFDNPVLPFNDGVYFASTEKSNIIRGWIFGTTLDSKTQSLLIVNNATNVVIKVCEFQFCNDPFLGVYYHKNNKSWMESEFRVYSSANNCTFEYVSQPFLMDLEGKQGNFKNLREFVFKNIDGYFKIYSKHTPINLVRDLPQGFSALEPLVDLPIGINITRFQTLLALHRSYLTPGDSSSGWTAGAAAYYVGYLQPRTFLLKYNENGTITDAVDCALDPLSETKCTLKSFTVEKGIYQTSNFRVQPTESIVRFPNITNLCPFGEVFNATRFASVYAWNRKRISNCVADYSVLYNSASFSTFKCYGVSPTKLNDLCFTNVYADSFVIRGDEVRQIAPGQTGKIADYNYKL…
Design 14 (S2D14)	S2 domain	AYTNSFTRGVYYPDKVFRSSVLHSTQDLFLPFFSNVTWFHAIHVSGTNGTKRFDNPVLPFNDGVYFASTEKSNIIRGWIFGTTLDSKTQSLLIVNNATNVVIKVCEFQFCNDPFLGVYYHKNNKSWMESEFRVYSSANNCTFEYVSQPFLMDLEGKQGNFKNLREFVFKNIDGYFKIYSKHTPINLVRDLPQGFSALEPLVDLPIGINITRFQTLLALHRSYLTPGDSSSGWTAGAAAYYVGYLQPRTFLLKYNENGTITDAVDCALDPLSETKCTLKSFTVEKGIYQTSNFRVQPTESIVRFPNITNLCPFGEVFNATRFASVYAWNRKRISNCVADYSVLYNSASFSTFKCYGVSPTKLNDLCFTNVYADSFVIRGDEVRQIAPGQTGKIADYNYKL…
Design 15	S2 domain	AYTNSFTRGVYYPDKVFRSSVLHSTQDLFLPFFSNVTWFHAIHVSGTNGTKRFDNPVLPFNDGVYFASTEKSNIIRGWIFGTTLDSKTQSLLIVNNATNVVIKVCEFQFCNDPFLGVYYHKNNKSWMESEFRVYSSANNCTFEYVSQPFLMDLEGKQGNFKNLREFVFKNIDGYFKIYSKHTPINLVRDLPQGFSALEPLVDLPIGINITRFQTLLALHRSYLTPGDSSSGWTAGAAAYYVGYLQPRTFLLKYNENGTITDAVDCALDPLSETKCTLKSFTVEKGIYQTSNFRVQPTESIVRFPNITNLCPFGEVFNATRFASVYAWNRKRISNCVADYSVLYNSASFSTFKCYGVSPTKLNDLCFTNVYADSFVIRGDEVRQIAPGQTGKIADYNYKL…
